# Supplementary material for: Stop voicing contrast in American English: Data of individual speakers in trochaic and iambic words in different prosodic structural contexts
Source: Data Brief. 2018 Oct 24;21:980–8. doi: 10.1016/j.dib.2018.10.053 (PMC6222083; doi:10.1016/j.dib.2018.10.053)
Supplement: Supplementary file 2 — Supplementary material [file mmc2.csv]

Speaker(female/male)	strongess	Voicing	Boundary	Accent	mean IVI (Integrated Voicing Index) (ms)	mean VOT (ms)	mean Voicing duration in closure (ms)
F01	strong	voiced	IP-initial	accented	-12.4	7.4	19.8
F01	weak	voiced	IP-initial	accented	-22.4	6.3	28.6
F02	strong	voiced	IP-initial	accented	15.0	15.0	0.0
F02	weak	voiced	IP-initial	accented	17.7	17.7	0.0
F03	strong	voiced	IP-initial	accented	17.5	17.5	0.0
F03	weak	voiced	IP-initial	accented	16.2	16.2	0.0
F04	strong	voiced	IP-initial	accented	13.1	13.1	0.0
F04	weak	voiced	IP-initial	accented	12.5	12.5	0.0
F05	strong	voiced	IP-initial	accented	7.6	6.2	26.0
F05	weak	voiced	IP-initial	accented	-55.9	2.9	65.0
F06	strong	voiced	IP-initial	accented	16.3	16.3	0.0
F06	weak	voiced	IP-initial	accented	13.1	15.3	2.2
M01	strong	voiced	IP-initial	accented	11.1	11.1	0.0
M01	weak	voiced	IP-initial	accented	15.3	15.3	0.0
M02	strong	voiced	IP-initial	accented	14.7	14.7	0.0
M02	weak	voiced	IP-initial	accented	18.6	18.6	0.0
M03	strong	voiced	IP-initial	accented	11.8	11.8	0.0
M03	weak	voiced	IP-initial	accented	14.0	14.0	0.0
M04	strong	voiced	IP-initial	accented	9.2	9.2	0.0
M04	weak	voiced	IP-initial	accented	10.7	10.7	0.0
M05	strong	voiced	IP-initial	accented	17.3	17.3	0.0
M05	weak	voiced	IP-initial	accented	1.4	12.9	11.5
F01	strong	voiceless	IP-initial	accented	78.3	78.3	0.0
F01	weak	voiceless	IP-initial	accented	48.8	48.8	0.0
F02	strong	voiceless	IP-initial	accented	64.1	64.1	0.0
F02	weak	voiceless	IP-initial	accented	53.2	53.2	0.0
F03	strong	voiceless	IP-initial	accented	95.8	95.8	0.0
F03	weak	voiceless	IP-initial	accented	61.9	61.9	0.0
F04	strong	voiceless	IP-initial	accented	65.0	65.0	0.0
F04	weak	voiceless	IP-initial	accented	53.1	53.1	0.0
F05	strong	voiceless	IP-initial	accented	97.1	97.1	0.0
F05	weak	voiceless	IP-initial	accented	54.7	54.7	0.0
F06	strong	voiceless	IP-initial	accented	81.2	81.2	0.0
F06	weak	voiceless	IP-initial	accented	44.2	44.2	0.0
M01	strong	voiceless	IP-initial	accented	70.7	70.7	0.0
M01	weak	voiceless	IP-initial	accented	51.4	51.4	0.0
M02	strong	voiceless	IP-initial	accented	73.7	73.7	0.0
M02	weak	voiceless	IP-initial	accented	74.2	74.2	0.0
M03	strong	voiceless	IP-initial	accented	80.7	80.7	0.0
M03	weak	voiceless	IP-initial	accented	45.0	45.0	0.0
M04	strong	voiceless	IP-initial	accented	85.2	85.2	0.0
M04	weak	voiceless	IP-initial	accented	45.7	45.7	0.0
M05	strong	voiceless	IP-initial	accented	62.3	62.3	0.0
M05	weak	voiceless	IP-initial	accented	46.6	46.6	0.0
F01	strong	voiced	IP-medial	accented	-2.8	8.6	11.4
F01	weak	voiced	IP-medial	accented	-13.9	8.4	22.3
F02	strong	voiced	IP-medial	accented	-22.4	14.5	36.9
F02	weak	voiced	IP-medial	accented	-6.2	13.3	19.5
F03	strong	voiced	IP-medial	accented	-7.6	13.4	20.9
F03	weak	voiced	IP-medial	accented	-18.2	12.7	30.9
F04	strong	voiced	IP-medial	accented	-36.9	12.5	49.4
F04	weak	voiced	IP-medial	accented	-26.9	14.0	40.9
F05	strong	voiced	IP-medial	accented	-90.6	5.9	96.5
F05	weak	voiced	IP-medial	accented	-74.1	3.5	79.3
F06	strong	voiced	IP-medial	accented	-7.4	13.0	20.4
F06	weak	voiced	IP-medial	accented	-25.7	10.7	36.4
M01	strong	voiced	IP-medial	accented	-30.2	11.3	41.5
M01	weak	voiced	IP-medial	accented	-39.3	12.1	51.4
M02	strong	voiced	IP-medial	accented	-30.7	11.6	42.3
M02	weak	voiced	IP-medial	accented	-20.6	23.1	43.7
M03	strong	voiced	IP-medial	accented	-11.1	12.2	23.3
M03	weak	voiced	IP-medial	accented	-33.0	11.3	44.3
M04	strong	voiced	IP-medial	accented	10.6	10.6	0.0
M04	weak	voiced	IP-medial	accented	-3.7	13.3	17.0
M05	strong	voiced	IP-medial	accented	-27.7	7.2	34.9
M05	weak	voiced	IP-medial	accented	-32.5	7.1	39.6
F01	strong	voiceless	IP-medial	accented	82.0	82.0	3.6
F01	weak	voiceless	IP-medial	accented	56.3	56.3	5.0
F02	strong	voiceless	IP-medial	accented	81.1	81.1	13.8
F02	weak	voiceless	IP-medial	accented	59.9	59.9	7.4
F03	strong	voiceless	IP-medial	accented	90.3	90.3	0.0
F03	weak	voiceless	IP-medial	accented	60.2	60.2	0.0
F04	strong	voiceless	IP-medial	accented	82.9	82.9	0.0
F04	weak	voiceless	IP-medial	accented	54.4	54.4	0.0
F05	strong	voiceless	IP-medial	accented	83.1	83.1	18.4
F05	weak	voiceless	IP-medial	accented	50.0	39.6	54.9
F06	strong	voiceless	IP-medial	accented	96.9	96.9	0.0
F06	weak	voiceless	IP-medial	accented	49.8	49.8	0.0
M01	strong	voiceless	IP-medial	accented	79.6	79.6	0.0
M01	weak	voiceless	IP-medial	accented	54.6	54.6	0.0
M02	strong	voiceless	IP-medial	accented	74.9	74.9	0.0
M02	weak	voiceless	IP-medial	accented	48.4	48.4	8.4
M03	strong	voiceless	IP-medial	accented	103.9	103.9	4.7
M03	weak	voiceless	IP-medial	accented	46.3	46.3	0.0
M04	strong	voiceless	IP-medial	accented	87.0	87.0	0.0
M04	weak	voiceless	IP-medial	accented	46.0	46.0	0.0
M05	strong	voiceless	IP-medial	accented	72.0	72.0	0.0
M05	weak	voiceless	IP-medial	accented	64.4	64.4	10.5
F01	strong	voiced	IP-initial	unaccented	11.7	11.7	0.0
F01	weak	voiced	IP-initial	unaccented	17.4	17.4	0.0
F02	strong	voiced	IP-initial	unaccented	22.5	22.5	0.0
F02	weak	voiced	IP-initial	unaccented	20.9	20.9	0.0
F03	strong	voiced	IP-initial	unaccented	23.8	23.8	0.0
F03	weak	voiced	IP-initial	unaccented	20.7	20.7	0.0
F04	strong	voiced	IP-initial	unaccented	17.2	17.1	0.0
F04	weak	voiced	IP-initial	unaccented	21.7	21.7	0.0
F05	strong	voiced	IP-initial	unaccented	-3.5	9.5	13.0
F05	weak	voiced	IP-initial	unaccented	-13.0	11.0	41.4
F06	strong	voiced	IP-initial	unaccented	22.5	22.5	0.0
F06	weak	voiced	IP-initial	unaccented	27.0	27.0	0.0
M01	strong	voiced	IP-initial	unaccented	14.0	14.0	0.0
M01	weak	voiced	IP-initial	unaccented	25.8	25.8	0.0
M02	strong	voiced	IP-initial	unaccented	24.0	24.0	0.0
M02	weak	voiced	IP-initial	unaccented	29.7	29.7	0.0
M03	strong	voiced	IP-initial	unaccented	8.7	10.8	2.1
M03	weak	voiced	IP-initial	unaccented	15.0	15.0	0.0
M04	strong	voiced	IP-initial	unaccented	12.4	12.4	0.0
M04	weak	voiced	IP-initial	unaccented	19.0	19.0	0.0
M05	strong	voiced	IP-initial	unaccented	16.8	16.8	0.0
M05	weak	voiced	IP-initial	unaccented	21.4	21.4	0.0
F01	strong	voiceless	IP-initial	unaccented	71.5	71.5	0.0
F01	weak	voiceless	IP-initial	unaccented	60.2	60.2	0.0
F02	strong	voiceless	IP-initial	unaccented	65.3	65.3	0.0
F02	weak	voiceless	IP-initial	unaccented	57.1	57.1	0.0
F03	strong	voiceless	IP-initial	unaccented	71.8	71.8	0.0
F03	weak	voiceless	IP-initial	unaccented	69.0	69.0	0.0
F04	strong	voiceless	IP-initial	unaccented	57.0	57.0	0.0
F04	weak	voiceless	IP-initial	unaccented	59.5	59.5	0.0
F05	strong	voiceless	IP-initial	unaccented	56.7	56.7	0.0
F05	weak	voiceless	IP-initial	unaccented	60.2	60.2	0.0
F06	strong	voiceless	IP-initial	unaccented	59.4	59.4	0.0
F06	weak	voiceless	IP-initial	unaccented	48.2	48.2	0.0
M01	strong	voiceless	IP-initial	unaccented	58.4	58.4	0.0
M01	weak	voiceless	IP-initial	unaccented	57.9	57.9	0.0
M02	strong	voiceless	IP-initial	unaccented	73.5	73.5	0.0
M02	weak	voiceless	IP-initial	unaccented	65.0	65.0	0.0
M03	strong	voiceless	IP-initial	unaccented	44.0	44.0	0.0
M03	weak	voiceless	IP-initial	unaccented	37.8	37.8	0.0
M04	strong	voiceless	IP-initial	unaccented	59.9	59.9	0.0
M04	weak	voiceless	IP-initial	unaccented	44.3	44.3	0.0
M05	strong	voiceless	IP-initial	unaccented	58.6	58.6	0.0
M05	weak	voiceless	IP-initial	unaccented	32.0	32.0	0.0
F01	strong	voiced	IP-medial	unaccented	-30.3	4.7	34.9
F01	weak	voiced	IP-medial	unaccented	-47.1	0.0	47.1
F02	strong	voiced	IP-medial	unaccented	-26.8	5.4	32.2
F02	weak	voiced	IP-medial	unaccented	-35.1	4.5	39.6
F03	strong	voiced	IP-medial	unaccented	-41.1	3.3	44.4
F03	weak	voiced	IP-medial	unaccented	-26.7	10.1	36.9
F04	strong	voiced	IP-medial	unaccented	-52.1	0.0	52.1
F04	weak	voiced	IP-medial	unaccented	-29.7	12.8	42.6
F05	strong	voiced	IP-medial	unaccented	-64.3	0.0	64.3
F05	weak	voiced	IP-medial	unaccented	-60.9	0.0	60.9
F06	strong	voiced	IP-medial	unaccented	-23.4	11.3	34.7
F06	weak	voiced	IP-medial	unaccented	-19.0	16.2	35.2
M01	strong	voiced	IP-medial	unaccented	-45.3	1.7	47.0
M01	weak	voiced	IP-medial	unaccented	-37.4	6.8	44.2
M02	strong	voiced	IP-medial	unaccented	-48.7	0.0	48.7
M02	weak	voiced	IP-medial	unaccented	-46.7	0.0	46.7
M03	strong	voiced	IP-medial	unaccented	-29.7	6.1	35.7
M03	weak	voiced	IP-medial	unaccented	-26.3	7.4	33.7
M04	strong	voiced	IP-medial	unaccented	-16.2	10.0	26.2
M04	weak	voiced	IP-medial	unaccented	-41.7	4.5	46.2
M05	strong	voiced	IP-medial	unaccented	-55.9	0.0	55.9
M05	weak	voiced	IP-medial	unaccented	-50.3	4.1	54.5
F01	strong	voiceless	IP-medial	unaccented	59.5	59.5	6.5
F01	weak	voiceless	IP-medial	unaccented	46.3	46.3	7.4
F02	strong	voiceless	IP-medial	unaccented	58.6	58.6	19.8
F02	weak	voiceless	IP-medial	unaccented	54.1	54.1	26.3
F03	strong	voiceless	IP-medial	unaccented	48.5	48.5	0.0
F03	weak	voiceless	IP-medial	unaccented	59.4	59.4	0.0
F04	strong	voiceless	IP-medial	unaccented	52.2	52.2	14.4
F04	weak	voiceless	IP-medial	unaccented	51.4	51.4	3.2
F05	strong	voiceless	IP-medial	unaccented	39.3	39.3	48.6
F05	weak	voiceless	IP-medial	unaccented	40.8	40.8	43.9
F06	strong	voiceless	IP-medial	unaccented	61.6	61.6	17.9
F06	weak	voiceless	IP-medial	unaccented	27.1	27.1	0.0
M01	strong	voiceless	IP-medial	unaccented	48.0	48.0	0.0
M01	weak	voiceless	IP-medial	unaccented	58.8	58.8	0.0
M02	strong	voiceless	IP-medial	unaccented	42.9	42.9	22.1
M02	weak	voiceless	IP-medial	unaccented	68.2	68.2	21.9
M03	strong	voiceless	IP-medial	unaccented	41.7	41.7	6.4
M03	weak	voiceless	IP-medial	unaccented	40.4	40.4	6.8
M04	strong	voiceless	IP-medial	unaccented	48.5	48.5	9.1
M04	weak	voiceless	IP-medial	unaccented	27.1	27.1	4.3
M05	strong	voiceless	IP-medial	unaccented	45.4	45.4	3.4
M05	weak	voiceless	IP-medial	unaccented	43.7	43.7	7.4
